# Supplementary material for: In Vitro Investigations into the Potential Drug Interactions of Pseudoginsenoside DQ Mediated by Cytochrome P450 and Human Drug Transporters
Source: Molecules. 2024 May 24;29(11):2482. doi: 10.3390/molecules29112482 (PMC11173382; doi:10.3390/molecules29112482)
Supplement: Supplementary file 1 [file molecules-29-02482-s001.zip]

Archive with 1 entries (1 files):
- molecules-2952499-supplementary.pdf
